# Supplementary material for: Mites of the family Bdellidae Dugès (Trombidiformes, Bdelloidea) from Saudi Arabia: a new species, new records, and a key to the world species of the genus Cyta von Heyden
Source: Zookeys. 2026 Jul 14;1284:357–73. doi: 10.3897/zookeys.1284.199197 (PMC13389562; doi:10.3897/zookeys.1284.199197)
Supplement: XML Treatment for Cyta [file zookeys.1284.199197-treatment1.xml]

<!DOCTYPE tp:taxon-treatment
  PUBLIC "-//TaxonX//DTD Taxonomic Treatment Publishing DTD v0 20100105//EN" "tax-treatment-NSO.dtd">
<tp:taxon-treatment xmlns:tp="http://www.plazi.org/taxpub"><tp:treatment-meta><kwd-group><label>Taxon classification</label><kwd>
                <named-content content-type="kingdom">Animalia</named-content>
              </kwd><kwd>
                <named-content content-type="order">Trombidiformes</named-content>
              </kwd><kwd>
                <named-content content-type="family">Bdellidae</named-content>
              </kwd></kwd-group><mixed-citation publication-type="journal"><person-group><name><surname>Mirza</surname><given-names>Jawwad Hassan</given-names></name><name><surname>Alatawi</surname><given-names>Fahad Jaber</given-names></name></person-group><article-title>Mites of the family <tp:taxon-name><tp:taxon-name-part taxon-name-part-type="family" reg="Bdellidae">Bdellidae</tp:taxon-name-part></tp:taxon-name> Dugès (<tp:taxon-name><tp:taxon-name-part taxon-name-part-type="order" reg="Trombidiformes">Trombidiformes</tp:taxon-name-part></tp:taxon-name>, <tp:taxon-name><tp:taxon-name-part taxon-name-part-type="subclass" reg="Bdelloidea">Bdelloidea</tp:taxon-name-part></tp:taxon-name>) from Saudi Arabia: a new species, new records, and a key to the world species of the genus <italic><tp:taxon-name><tp:taxon-name-part taxon-name-part-type="genus" reg="Cyta">Cyta</tp:taxon-name-part></tp:taxon-name></italic> von Heyden</article-title><source>Zookeys</source><day>14</day><month>07</month><year>2026</year><volume>1284</volume><fpage>357</fpage><lpage>373</lpage><pub-id pub-id-type="doi">10.3897/zookeys.1284.199197</pub-id></mixed-citation></tp:treatment-meta><tp:nomenclature><label>Genus</label><tp:taxon-name><object-id xmlns:xlink="http://www.w3.org/1999/xlink" content-type="arpha" xlink:type="simple">7EC18414-8036-5DB8-816A-A63DABE63026</object-id>
                    		<tp:taxon-name-part taxon-name-part-type="genus" reg="Cyta">Cyta</tp:taxon-name-part>
                    	</tp:taxon-name><tp:taxon-authority>von Heyden, 1826</tp:taxon-authority></tp:nomenclature><tp:treatment-sec sec-type="Type species"><title>Type species.</title><p><italic><tp:taxon-name><tp:taxon-name-part taxon-name-part-type="genus" reg="Scirus">Scirus</tp:taxon-name-part> <tp:taxon-name-part taxon-name-part-type="species" reg="latirostris">latirostris</tp:taxon-name-part></tp:taxon-name></italic> Hermann, 1804: 62 by original designation.</p></tp:treatment-sec></tp:taxon-treatment>
