# Supplementary material for: Mites of the family Bdellidae Dugès (Trombidiformes, Bdelloidea) from Saudi Arabia: a new species, new records, and a key to the world species of the genus Cyta von Heyden
Source: Zookeys. 2026 Jul 14;1284:357–73. doi: 10.3897/zookeys.1284.199197 (PMC13389562; doi:10.3897/zookeys.1284.199197)
Supplement: XML Treatment for Cyta edafosa [file zookeys.1284.199197-treatment2.xml]

<!DOCTYPE tp:taxon-treatment
  PUBLIC "-//TaxonX//DTD Taxonomic Treatment Publishing DTD v0 20100105//EN" "tax-treatment-NSO.dtd">
<tp:taxon-treatment xmlns:tp="http://www.plazi.org/taxpub"><tp:treatment-meta><kwd-group><label>Taxon classification</label><kwd>
                <named-content content-type="kingdom">Animalia</named-content>
              </kwd><kwd>
                <named-content content-type="order">Trombidiformes</named-content>
              </kwd><kwd>
                <named-content content-type="family">Bdellidae</named-content>
              </kwd></kwd-group><mixed-citation publication-type="journal"><person-group><name><surname>Mirza</surname><given-names>Jawwad Hassan</given-names></name><name><surname>Alatawi</surname><given-names>Fahad Jaber</given-names></name></person-group><article-title>Mites of the family <tp:taxon-name><tp:taxon-name-part taxon-name-part-type="family" reg="Bdellidae">Bdellidae</tp:taxon-name-part></tp:taxon-name> Dugès (<tp:taxon-name><tp:taxon-name-part taxon-name-part-type="order" reg="Trombidiformes">Trombidiformes</tp:taxon-name-part></tp:taxon-name>, <tp:taxon-name><tp:taxon-name-part taxon-name-part-type="subclass" reg="Bdelloidea">Bdelloidea</tp:taxon-name-part></tp:taxon-name>) from Saudi Arabia: a new species, new records, and a key to the world species of the genus <italic><tp:taxon-name><tp:taxon-name-part taxon-name-part-type="genus" reg="Cyta">Cyta</tp:taxon-name-part></tp:taxon-name></italic> von Heyden</article-title><source>Zookeys</source><day>14</day><month>07</month><year>2026</year><volume>1284</volume><fpage>357</fpage><lpage>373</lpage><pub-id pub-id-type="doi">10.3897/zookeys.1284.199197</pub-id></mixed-citation></tp:treatment-meta><tp:nomenclature><tp:taxon-name><object-id xmlns:xlink="http://www.w3.org/1999/xlink" content-type="arpha" xlink:type="simple">910FEC2C-918F-5BD5-A2D5-D9895D0F5CFA</object-id>
                    		<tp:taxon-name-part taxon-name-part-type="genus" reg="Cyta">Cyta</tp:taxon-name-part> <tp:taxon-name-part taxon-name-part-type="species" reg="edafosa">edafosa</tp:taxon-name-part>
                    	
                    		<object-id xmlns:xlink="http://www.w3.org/1999/xlink" content-type="zoobank" xlink:type="simple">https://zoobank.org/7ABE474D-83D5-4D42-ABC1-B39CFE29185A</object-id>
                    	</tp:taxon-name><tp:taxon-status xmlns:xlink="http://www.w3.org/1999/xlink" xlink:type="simple">sp. nov.</tp:taxon-status><xref ref-type="fig" rid="F1">Figs 1</xref><xref ref-type="fig" rid="F2">, 2</xref><xref ref-type="fig" rid="F3">, 3, 4</xref><xref ref-type="fig" rid="F4">, 5</xref><xref ref-type="fig" rid="F5">, 6</xref><xref ref-type="fig" rid="F5">, 7</xref><xref ref-type="fig" rid="F5">, 8</xref><xref ref-type="fig" rid="F5">, 9</xref></tp:nomenclature><tp:treatment-sec sec-type="Type material"><title>Type material.</title><p>Saudi Arabia • <bold><italic>holotype</italic></bold>: ♀; Jazan, AlHasher mountain; <named-content xmlns:xlink="http://www.w3.org/1999/xlink" content-type="dwc:verbatimCoordinates" xlink:type="simple">17°27.220'N, 43°3.130'E</named-content>; 23 Feb. 2025; E.M. Khan, N.A. Elgoni and H.M.S. Ali leg.; soil under <italic><tp:taxon-name><tp:taxon-name-part taxon-name-part-type="genus" reg="Buddleja">Buddleja</tp:taxon-name-part> <tp:taxon-name-part taxon-name-part-type="species" reg="polystachya">polystachya</tp:taxon-name-part></tp:taxon-name></italic> (<tp:taxon-name><tp:taxon-name-part taxon-name-part-type="family" reg="Scrophulariaceae">Scrophulariaceae</tp:taxon-name-part></tp:taxon-name>); KSMAAS25-Bde-Cyt-H. <bold><italic>Paratypes</italic></bold>: • 3 ♀; same data as holotype; KSMAAS25-Bde-Cyt-P1-5. • 2 ♀; same data as holotype; <named-content xmlns:xlink="http://www.w3.org/1999/xlink" content-type="dwc:institutional_code" xlink:title="Ohio State University Acarology Laboratory" xlink:href="https://scientific-collections.gbif.org/institution/cda4c7e7-f88e-4c55-9b1c-cd56614a6677" xlink:type="simple">OSAL</named-content> 162750 and <named-content xmlns:xlink="http://www.w3.org/1999/xlink" content-type="dwc:institutional_code" xlink:title="Ohio State University Acarology Laboratory" xlink:href="https://scientific-collections.gbif.org/institution/cda4c7e7-f88e-4c55-9b1c-cd56614a6677" xlink:type="simple">OSAL</named-content> 162751, deposited at Ohio State University Acarology Laboratory (<named-content xmlns:xlink="http://www.w3.org/1999/xlink" content-type="dwc:institutional_code" xlink:title="Ohio State University Acarology Laboratory" xlink:href="https://scientific-collections.gbif.org/institution/cda4c7e7-f88e-4c55-9b1c-cd56614a6677" xlink:type="simple">OSAL</named-content>), USA</p></tp:treatment-sec><tp:treatment-sec sec-type="Diagnosis"><title>Diagnosis.</title><p>Dorsum entirely covered with broken striations; palp basifemur and leg telofemur each with five setae; trichobothrium present only on leg tibia IV; chelicerae with an edentate movable digit; fixed digit with a tooth; leg trochanter I with two setae; short <italic>mps</italic> setae not reaching base of <italic>lps</italic> setae; coxae and subcapitulum without reticulations.</p></tp:treatment-sec><tp:treatment-sec sec-type="Description"><title>Description.</title><p><bold>Female</bold> (<italic>n</italic> = 6). Body length including gnathosoma 820 (800–830); body length excluding gnathosoma 670 (650–688); width 430 (425–450).</p><p><bold><italic>Gnathosoma</italic></bold> (Figs <xref ref-type="fig" rid="F1">1</xref>, <xref ref-type="fig" rid="F2">2</xref>, 3). Subcapitulum 160 (155–168) long, width at base 114 (107–120), with pitted, longitudinal striae anterior to setae <italic>vh<sub>1</sub></italic>, with two pairs of long, ventral setae, <italic>vh<sub>1</sub></italic> 66 (63–70), <italic>vh<sub>2</sub></italic> 35 (33–38); distance <italic>vh<sub>1</sub></italic><sub>–<italic>2</italic></sub> 46 (44–48); two pairs of short adoral setae near tip of subcapitulum, <italic>or<sub>1</sub></italic> 18 (16–20) and <italic>or<sub>2</sub></italic> 17 (15–18) (Fig. <xref ref-type="fig" rid="F1">1A, B</xref>).</p><fig id="F1" position="float" orientation="portrait"><object-id xmlns:xlink="http://www.w3.org/1999/xlink" content-type="doi" xlink:type="simple">10.3897/zookeys.1284.199197.figure1</object-id><object-id xmlns:xlink="http://www.w3.org/1999/xlink" content-type="arpha" xlink:type="simple">D9559721-48F3-5C8C-9260-B01D508EB8F7</object-id><label>Figure 1.</label><caption><p><italic><tp:taxon-name><tp:taxon-name-part taxon-name-part-type="genus" reg="Cyta">Cyta</tp:taxon-name-part> <tp:taxon-name-part taxon-name-part-type="species" reg="edafosa">edafosa</tp:taxon-name-part></tp:taxon-name></italic> sp. nov., female. <bold>A</bold>. Subcapitulum; <bold>B</bold>. Microphotograph.</p></caption><graphic xmlns:xlink="http://www.w3.org/1999/xlink" xlink:href="zookeys-1284-357_article-199197__-g001.jpg" id="oo_1716227.jpg" position="float" orientation="portrait" xlink:type="simple"><uri content-type="original_file" xlink:type="simple">https://binary.pensoft.net/fig/1716227</uri></graphic></fig><fig id="F2" position="float" orientation="portrait"><object-id xmlns:xlink="http://www.w3.org/1999/xlink" content-type="doi" xlink:type="simple">10.3897/zookeys.1284.199197.figures2-3</object-id><object-id xmlns:xlink="http://www.w3.org/1999/xlink" content-type="arpha" xlink:type="simple">3266AC48-1D6E-51DA-BB5C-FA395DDB28D3</object-id><label>Figures 2, 3.</label><caption><p><italic><tp:taxon-name><tp:taxon-name-part taxon-name-part-type="genus" reg="Cyta">Cyta</tp:taxon-name-part> <tp:taxon-name-part taxon-name-part-type="species" reg="edafosa">edafosa</tp:taxon-name-part></tp:taxon-name></italic> sp. nov., female. <bold>2</bold>. Chelicera; <bold>3</bold>. Palp.</p></caption><graphic xmlns:xlink="http://www.w3.org/1999/xlink" xlink:href="zookeys-1284-357_article-199197__-g002.jpg" id="oo_1716228.jpg" position="float" orientation="portrait" xlink:type="simple"><uri content-type="original_file" xlink:type="simple">https://binary.pensoft.net/fig/1716228</uri></graphic></fig><p><bold><italic>Chelicerae</italic></bold> (Fig. <xref ref-type="fig" rid="F2">2</xref>) 165 (160–170) long, 82 (77–86) wide; longitudinal pitted striations from cheliceral base to level of distal seta and chelae with two dorsal setae; proximal seta 66 (62–69); distal seta 24 (22–26); distance between proximal and distal setae 105 (105–118); movable digit edentate and fixed digit with a tooth. Palp trochanter with seta absent; basifemur with five setae; telofemur with one seta; genu with four setae; tibiotarsus with four setae (<italic>sts</italic>), one solenidion (<italic>s</italic>), and two long terminal setae, <italic>DES</italic> and <italic>VES</italic> 144 (140–150) and 115 (111–120), respectively; measurements of palp segments as follows: trochanter 16 (14–18), basifemur 82 (78–85), telofemur 33 (30–35), genu 20 (18–22), tibiotarsus 49 (47–51) (Fig. 3).</p><p><bold><italic>Dorsum</italic></bold> (Fig. <xref ref-type="fig" rid="F3">4A–C</xref>). Dorsal idiosoma entirely by broken striae; prodorsum with transverse striae between setae <italic>at</italic>; longitudinal striae between setae <italic>mps</italic>. Prodorsum with two pairs of lateral eyes and a median unpaired eye; diameters of unpaired median eye 16 (15–17), anterior lateral eye 18 (17–20), and posterior lateral eye 19 (18–21); distance between two lateral eyes 49 (48–52), with longitudinal striae in between. Dorsal setae, other than smooth <italic>at</italic> and <italic>pt</italic>, faintly serrate. Hysterosomal region with three pairs of cupules (<italic>ia</italic>, <italic>im</italic>, and <italic>ip</italic>) at level of setae <italic>d<sub>1</sub></italic>, <italic>e<sub>1</sub></italic>, and posterolateral to <italic>f<sub>1</sub></italic>; striae between setae <italic>c<sub>1</sub></italic>, <italic>d<sub>1</sub></italic>, <italic>e<sub>1</sub></italic>, <italic>f<sub>1</sub></italic>, <italic>f<sub>2</sub></italic>, <italic>h<sub>1</sub></italic>, and <italic>h<sub>2</sub></italic> transverse, broken, oblique, and irregular laterally. Measurements of dorsal setae as follows: <italic>at</italic> 164 (160–169), <italic>lps</italic> 49 (47–52), <italic>mps</italic> 41 (40–43), <italic>pt</italic> 172 (165–180), <italic>c<sub>1</sub></italic> 38 (36–42), <italic>c<sub>2</sub></italic> 36 (34–38), <italic>d<sub>1</sub></italic> 38 (36–40), <italic>e<sub>1</sub></italic> 41 (40–43), <italic>f<sub>1</sub></italic> 44 (42–47), <italic>f<sub>2</sub></italic> 45 (43–48), <italic>h<sub>1</sub></italic> 46 (45–48), <italic>h<sub>2</sub></italic> 44 (42–45). Distance between dorsal setae: <italic>at</italic>–<italic>at</italic> 114 (110–120); <italic>lps</italic>–<italic>lps</italic> 254 (244–265); <italic>at</italic>–<italic>lps</italic> 106 (102–110); <italic>pt</italic>–<italic>pt</italic> 260 (255–275); <italic>mps</italic>–<italic>pt</italic> 90 (86–94); <italic>mps</italic>–<italic>mps</italic> 98 (95–1104); <italic>at</italic>–<italic>pt</italic> 123 (118–130); <italic>at</italic>–<italic>mps</italic> 106 (101–112); <italic>c<sub>1</sub></italic>–<italic>c<sub>1</sub></italic> 114 (109–120); <italic>c<sub>1</sub></italic>–<italic>c<sub>2</sub></italic> 82 (80–89); <italic>d<sub>1</sub></italic>–<italic>d<sub>1</sub></italic> 103 (97–109); <italic>e<sub>1</sub></italic>–<italic>e<sub>1</sub></italic> 106 (100–112); <italic>f<sub>1</sub></italic>–<italic>f<sub>1</sub></italic> 36 (32–40); <italic>f<sub>2</sub></italic>–<italic>f<sub>2</sub></italic> 131 (128–136); <italic>h<sub>1</sub></italic>–<italic>h<sub>1</sub></italic> 44 (42–47); <italic>c<sub>1</sub></italic>–<italic>d<sub>1</sub></italic> 90 (88–95); <italic>d<sub>1</sub></italic>–<italic>e<sub>1</sub></italic> 65 (62–69); <italic>e<sub>1</sub></italic>–<italic>f<sub>1</sub></italic> 82 (77–90); <italic>f<sub>1</sub></italic>–<italic>h<sub>1</sub></italic> 66 (62–70); <italic>h<sub>1</sub></italic>–<italic>h<sub>2</sub></italic> 52 (50–55).</p><fig id="F3" position="float" orientation="portrait"><object-id xmlns:xlink="http://www.w3.org/1999/xlink" content-type="doi" xlink:type="simple">10.3897/zookeys.1284.199197.figure4</object-id><object-id xmlns:xlink="http://www.w3.org/1999/xlink" content-type="arpha" xlink:type="simple">3FD7FE05-042D-5E46-A4B4-8E64EA00D8DF</object-id><label>Figure 4.</label><caption><p><italic><tp:taxon-name><tp:taxon-name-part taxon-name-part-type="genus" reg="Cyta">Cyta</tp:taxon-name-part> <tp:taxon-name-part taxon-name-part-type="species" reg="edafosa">edafosa</tp:taxon-name-part></tp:taxon-name></italic> sp. nov., female. <bold>A</bold>. Dorsum; <bold>B</bold>. Microphotograph of dorsal propodosoma; <bold>C</bold>. Microphotograph of dorsal hysterosoma.</p></caption><graphic xmlns:xlink="http://www.w3.org/1999/xlink" xlink:href="zookeys-1284-357_article-199197__-g003.jpg" id="oo_1716229.jpg" position="float" orientation="portrait" xlink:type="simple"><uri content-type="original_file" xlink:type="simple">https://binary.pensoft.net/fig/1716229</uri></graphic></fig><p><bold><italic>Venter</italic></bold> (Fig. <xref ref-type="fig" rid="F4">5A, B</xref>). Striae broken anterior to coxa I and posterior to coxae IV; area between coxae I–IV with continuous longitudinal striae except central area between coxae II and III with irregular striae; unpaired seta (<italic>ums</italic>) present between coxae IV; aggenital region surrounded by oblique, irregular striae and with six pairs of setae (<italic>ag<sub>1</sub></italic><sub>–<italic>6</italic></sub>) (five pairs on one side in holotype); genital valves each with eight setae (<italic>g<sub>1</sub></italic><sub>–<italic>8</italic></sub>) (nine pairs on one side in holotype); anal region with three pairs of serrated pseudanal setae (<italic>ps<sub>1</sub></italic>–<italic><sub>3</sub></italic>), <italic>ps<sub>1</sub></italic> 39 (36–42), <italic>ps<sub>2</sub></italic> 32 (30–34), and <italic>ps<sub>3</sub></italic> 28 (26–30); anal region at level of seta <italic>ps<sub>2</sub></italic> with one pair of cupules, two pairs of serrated <italic>ad<sub>1</sub></italic><sub>–<italic>2</italic></sub> setae.</p><fig id="F4" position="float" orientation="portrait"><object-id xmlns:xlink="http://www.w3.org/1999/xlink" content-type="doi" xlink:type="simple">10.3897/zookeys.1284.199197.figure5</object-id><object-id xmlns:xlink="http://www.w3.org/1999/xlink" content-type="arpha" xlink:type="simple">9E34658C-7AD3-592D-99F7-E50EE26562A5</object-id><label>Figure 5.</label><caption><p><italic><tp:taxon-name><tp:taxon-name-part taxon-name-part-type="genus" reg="Cyta">Cyta</tp:taxon-name-part> <tp:taxon-name-part taxon-name-part-type="species" reg="edafosa">edafosa</tp:taxon-name-part></tp:taxon-name></italic> sp. nov., female. <bold>A</bold>. Venter; <bold>B</bold>. Microphotograph of ventral hysterosoma.</p></caption><graphic xmlns:xlink="http://www.w3.org/1999/xlink" xlink:href="zookeys-1284-357_article-199197__-g004.jpg" id="oo_1716230.jpg" position="float" orientation="portrait" xlink:type="simple"><uri content-type="original_file" xlink:type="simple">https://binary.pensoft.net/fig/1716230</uri></graphic></fig><p><bold><italic>Legs</italic></bold> (Figs <xref ref-type="fig" rid="F5">6–9</xref>). Measurements of legs as follows: leg I 314 (302–328), leg II 294 (281–304), leg III 330 (320–340), leg IV 375 (363–385). Setal formulae of leg segments as follows: coxae I–IV 5–4–6(5 setae on right coxa III of holotype; 4 setae in two paratypes)–3 <italic>sts</italic>; trochanters I–IV 2–2–2–2 <italic>sts</italic>; basifemora I–IV 9(8 in one paratype)–9–7–4 <italic>sts</italic>; telofemora I–IV 7(6 in one paratype)–7(6 in one paratype)–6 (7 in one paratype)–5 <italic>sts</italic>; genua I–IV 7<italic>sts</italic>,1<italic>asl</italic>–7<italic>sts</italic>,1<italic>asl</italic>–6<italic>sts</italic>,1<italic>asl</italic>–6<italic>sts</italic> (7<italic>sts</italic> in all paratypes); tibiae I–IV 9<italic>sts</italic>,1<italic>asl</italic>,2<italic>bsl</italic>–9<italic>sts</italic>,1<italic>asl</italic>,1<italic>bsl</italic>–9<italic>sts</italic>,1<italic>bsl</italic>–8<italic>sts</italic>,1<italic>T</italic>; tarsi I–IV 33<italic>sts</italic>,1<italic>asl</italic>,2<italic>bsl</italic>–26<italic>sts</italic>,1<italic>asl</italic>,1<italic>bsl</italic>–25<italic>sts</italic>–23<italic>sts</italic>,1<italic>asl</italic>; only tibia IV with a trichobothrium.</p><fig id="F5" position="float" orientation="portrait"><object-id xmlns:xlink="http://www.w3.org/1999/xlink" content-type="doi" xlink:type="simple">10.3897/zookeys.1284.199197.figures6-9</object-id><object-id xmlns:xlink="http://www.w3.org/1999/xlink" content-type="arpha" xlink:type="simple">37839ECF-F76E-55AE-87D0-E8CBFFF540A5</object-id><label>Figures 6–9.</label><caption><p><italic><tp:taxon-name><tp:taxon-name-part taxon-name-part-type="genus" reg="Cyta">Cyta</tp:taxon-name-part> <tp:taxon-name-part taxon-name-part-type="species" reg="edafosa">edafosa</tp:taxon-name-part></tp:taxon-name></italic> sp. nov., female. <bold>6</bold>. Leg I; <bold>7</bold>. Leg II; <bold>8</bold>. Leg III; <bold>9</bold>. Leg IV.</p></caption><graphic xmlns:xlink="http://www.w3.org/1999/xlink" xlink:href="zookeys-1284-357_article-199197__-g005.jpg" id="oo_1716231.jpg" position="float" orientation="portrait" xlink:type="simple"><uri content-type="original_file" xlink:type="simple">https://binary.pensoft.net/fig/1716231</uri></graphic></fig></tp:treatment-sec><tp:treatment-sec sec-type="Etymology"><title>Etymology.</title><p>This new species was collected from soil, and the specific epithet refers to this (<italic>edafos</italic>, Greek, meaning “soil”).</p></tp:treatment-sec><tp:treatment-sec sec-type="Remarks"><title>Remarks.</title><p><italic><tp:taxon-name><tp:taxon-name-part taxon-name-part-type="genus" reg="Cyta">Cyta</tp:taxon-name-part> <tp:taxon-name-part taxon-name-part-type="species" reg="edafosa">edafosa</tp:taxon-name-part></tp:taxon-name></italic> sp. nov. is morphologically closest to <italic><tp:taxon-name><tp:taxon-name-part taxon-name-part-type="genus" reg="Cyta">Cyta</tp:taxon-name-part> <tp:taxon-name-part taxon-name-part-type="species" reg="grandjeani">grandjeani</tp:taxon-name-part></tp:taxon-name></italic> (China, Wu &amp; Guo in <xref ref-type="bibr" rid="B43">Wu et al. 2021</xref>) due to the presence of only one trichobothrium on leg tibia IV, an edentate movable digit, fixed digit with a tooth, leg trochanter I with two setae, short <italic>mps</italic> setae not reaching the base of the <italic>lps</italic> setae, and coxae and subcapitulum without reticulation. The new species, however, can be distinguished from <italic><tp:taxon-name><tp:taxon-name-part taxon-name-part-type="genus" reg="Cyta">C.</tp:taxon-name-part> <tp:taxon-name-part taxon-name-part-type="species" reg="pseudokreteri">pseudokreteri</tp:taxon-name-part></tp:taxon-name></italic> based on the following differences: dorsal integument entirely covered with broken striae vs broken striae present only between dorsocentral setae <italic>c<sub>1</sub></italic>–<italic>f<sub>1</sub></italic>, palp basifemur with 5 setae vs 6 setae, leg telofemur IV with 5 setae vs 4 setae, legs comparatively shorter, ranging from 281–385 vs legs very long, ranging from 553–790.</p></tp:treatment-sec><ref-list><ref id="B43"><mixed-citation xmlns:xlink="http://www.w3.org/1999/xlink" xlink:type="simple">Wu YF, Jin DC, Yi TC, Guo JJ (2021) Two new species of <tp:taxon-name><tp:taxon-name-part taxon-name-part-type="family">Bdellidae</tp:taxon-name-part></tp:taxon-name> (<tp:taxon-name><tp:taxon-name-part taxon-name-part-type="subclass">Acari</tp:taxon-name-part></tp:taxon-name>: <tp:taxon-name><tp:taxon-name-part taxon-name-part-type="suborder">Prostigmata</tp:taxon-name-part></tp:taxon-name>) from China. Acarologia 61(3): 614–625. <ext-link xlink:href="10.24349/YNi9-m8W5" ext-link-type="doi" xlink:type="simple">https://doi.org/10.24349/YNi9-m8W5</ext-link></mixed-citation></ref></ref-list></tp:taxon-treatment>
