# Supplementary material for: Mites of the family Bdellidae Dugès (Trombidiformes, Bdelloidea) from Saudi Arabia: a new species, new records, and a key to the world species of the genus Cyta von Heyden
Source: Zookeys. 2026 Jul 14;1284:357–73. doi: 10.3897/zookeys.1284.199197 (PMC13389562; doi:10.3897/zookeys.1284.199197)
Supplement: XML Treatment for Hexabdella [file zookeys.1284.199197-treatment5.xml]

<!DOCTYPE tp:taxon-treatment
  PUBLIC "-//TaxonX//DTD Taxonomic Treatment Publishing DTD v0 20100105//EN" "tax-treatment-NSO.dtd">
<tp:taxon-treatment xmlns:tp="http://www.plazi.org/taxpub"><tp:treatment-meta><kwd-group><label>Taxon classification</label><kwd>
                <named-content content-type="kingdom">Animalia</named-content>
              </kwd><kwd>
                <named-content content-type="order">Trombidiformes</named-content>
              </kwd><kwd>
                <named-content content-type="family">Bdellidae</named-content>
              </kwd></kwd-group><mixed-citation publication-type="journal"><person-group><name><surname>Mirza</surname><given-names>Jawwad Hassan</given-names></name><name><surname>Alatawi</surname><given-names>Fahad Jaber</given-names></name></person-group><article-title>Mites of the family <tp:taxon-name><tp:taxon-name-part taxon-name-part-type="family" reg="Bdellidae">Bdellidae</tp:taxon-name-part></tp:taxon-name> Dugès (<tp:taxon-name><tp:taxon-name-part taxon-name-part-type="order" reg="Trombidiformes">Trombidiformes</tp:taxon-name-part></tp:taxon-name>, <tp:taxon-name><tp:taxon-name-part taxon-name-part-type="subclass" reg="Bdelloidea">Bdelloidea</tp:taxon-name-part></tp:taxon-name>) from Saudi Arabia: a new species, new records, and a key to the world species of the genus <italic><tp:taxon-name><tp:taxon-name-part taxon-name-part-type="genus" reg="Cyta">Cyta</tp:taxon-name-part></tp:taxon-name></italic> von Heyden</article-title><source>Zookeys</source><day>14</day><month>07</month><year>2026</year><volume>1284</volume><fpage>357</fpage><lpage>373</lpage><pub-id pub-id-type="doi">10.3897/zookeys.1284.199197</pub-id></mixed-citation></tp:treatment-meta><tp:nomenclature><label>Genus</label><tp:taxon-name><object-id xmlns:xlink="http://www.w3.org/1999/xlink" content-type="arpha" xlink:type="simple">1B314F23-293B-58B1-BA5A-4F7E246920FC</object-id>
                    		<tp:taxon-name-part taxon-name-part-type="genus" reg="Hexabdella">Hexabdella</tp:taxon-name-part>
                    	</tp:taxon-name><tp:taxon-authority>van Der Schyff, Theron &amp; Ueckermann, 2004</tp:taxon-authority><tp:nomenclature-citation-list><tp:nomenclature-citation><tp:taxon-name>
                  <tp:taxon-name-part taxon-name-part-type="genus" reg="Hexabdella">Hexabdella</tp:taxon-name-part>
                </tp:taxon-name><comment> van Der Schyff et al., 2004: 14. Type species: <tp:taxon-name><tp:taxon-name-part taxon-name-part-type="genus" reg="Hexabdella">Hexabdella</tp:taxon-name-part> <tp:taxon-name-part taxon-name-part-type="species" reg="denheyeri">denheyeri</tp:taxon-name-part></tp:taxon-name> van Der Schyff, Theron &amp; Ueckermann, 2004.</comment></tp:nomenclature-citation></tp:nomenclature-citation-list></tp:nomenclature></tp:taxon-treatment>
