# Supplementary material for: Mites of the family Bdellidae Dugès (Trombidiformes, Bdelloidea) from Saudi Arabia: a new species, new records, and a key to the world species of the genus Cyta von Heyden
Source: Zookeys. 2026 Jul 14;1284:357–73. doi: 10.3897/zookeys.1284.199197 (PMC13389562; doi:10.3897/zookeys.1284.199197)
Supplement: XML Treatment for Hexabdella maraugia [file zookeys.1284.199197-treatment6.xml]

<!DOCTYPE tp:taxon-treatment
  PUBLIC "-//TaxonX//DTD Taxonomic Treatment Publishing DTD v0 20100105//EN" "tax-treatment-NSO.dtd">
<tp:taxon-treatment xmlns:tp="http://www.plazi.org/taxpub"><tp:treatment-meta><kwd-group><label>Taxon classification</label><kwd>
                <named-content content-type="kingdom">Animalia</named-content>
              </kwd><kwd>
                <named-content content-type="order">Trombidiformes</named-content>
              </kwd><kwd>
                <named-content content-type="family">Bdellidae</named-content>
              </kwd></kwd-group><mixed-citation publication-type="journal"><person-group><name><surname>Mirza</surname><given-names>Jawwad Hassan</given-names></name><name><surname>Alatawi</surname><given-names>Fahad Jaber</given-names></name></person-group><article-title>Mites of the family <tp:taxon-name><tp:taxon-name-part taxon-name-part-type="family" reg="Bdellidae">Bdellidae</tp:taxon-name-part></tp:taxon-name> Dugès (<tp:taxon-name><tp:taxon-name-part taxon-name-part-type="order" reg="Trombidiformes">Trombidiformes</tp:taxon-name-part></tp:taxon-name>, <tp:taxon-name><tp:taxon-name-part taxon-name-part-type="subclass" reg="Bdelloidea">Bdelloidea</tp:taxon-name-part></tp:taxon-name>) from Saudi Arabia: a new species, new records, and a key to the world species of the genus <italic><tp:taxon-name><tp:taxon-name-part taxon-name-part-type="genus" reg="Cyta">Cyta</tp:taxon-name-part></tp:taxon-name></italic> von Heyden</article-title><source>Zookeys</source><day>14</day><month>07</month><year>2026</year><volume>1284</volume><fpage>357</fpage><lpage>373</lpage><pub-id pub-id-type="doi">10.3897/zookeys.1284.199197</pub-id></mixed-citation></tp:treatment-meta><tp:nomenclature><tp:taxon-name><object-id xmlns:xlink="http://www.w3.org/1999/xlink" content-type="arpha" xlink:type="simple">62E31D5B-038F-5652-9959-9797864B38AC</object-id>
                    		<tp:taxon-name-part taxon-name-part-type="genus" reg="Hexabdella">Hexabdella</tp:taxon-name-part> <tp:taxon-name-part taxon-name-part-type="species" reg="maraugia">maraugia</tp:taxon-name-part>
                    	</tp:taxon-name><tp:taxon-authority>van Der Schyff, Theron &amp; Ueckermann, 2004</tp:taxon-authority><tp:nomenclature-citation-list><tp:nomenclature-citation><tp:taxon-name><tp:taxon-name-part taxon-name-part-type="genus" reg="Hexabdella">Hexabdella</tp:taxon-name-part> <tp:taxon-name-part taxon-name-part-type="species" reg="maraugia">maraugia</tp:taxon-name-part></tp:taxon-name><comment> van Der Schyff et al., 2004: 17.</comment></tp:nomenclature-citation></tp:nomenclature-citation-list></tp:nomenclature><tp:treatment-sec sec-type="Material examined"><title>Material examined.</title><p>Saudi Arabia • 1 ♀; Asir, Wadi Rahab; <named-content xmlns:xlink="http://www.w3.org/1999/xlink" content-type="dwc:verbatimCoordinates" xlink:type="simple">18°9.640'N, 42°15.110'E</named-content>; 1 Mar. 2024; E.M. Khan leg.; in soil under <italic><tp:taxon-name><tp:taxon-name-part taxon-name-part-type="genus" reg="Prunus">Prunus</tp:taxon-name-part></tp:taxon-name></italic> sp. (<tp:taxon-name><tp:taxon-name-part taxon-name-part-type="family" reg="Rosaceae">Rosaceae</tp:taxon-name-part></tp:taxon-name>).</p></tp:treatment-sec><tp:treatment-sec sec-type="Distribution"><title>Distribution.</title><p>South Africa (<xref ref-type="bibr" rid="B40">van Der Schyff et al. 2004</xref>), Saudi Arabia (new record).</p><sec sec-type="Subfamily Odontoscirinae Grandjean, 1938" id="sec6"><title>Subfamily <tp:taxon-name><tp:taxon-name-part taxon-name-part-type="subfamily" reg="Odontoscirinae">Odontoscirinae</tp:taxon-name-part></tp:taxon-name> Grandjean, 1938</title></sec></tp:treatment-sec><ref-list><ref id="B40"><mixed-citation xmlns:xlink="http://www.w3.org/1999/xlink" xlink:type="simple">Van Der Schyff J, Theron PD, Ueckermann EA (2004) <italic><tp:taxon-name><tp:taxon-name-part taxon-name-part-type="genus">Hexabdella</tp:taxon-name-part></tp:taxon-name></italic>, a new mite genus of <tp:taxon-name><tp:taxon-name-part taxon-name-part-type="family">Bdellidae</tp:taxon-name-part></tp:taxon-name> (<tp:taxon-name><tp:taxon-name-part taxon-name-part-type="subclass">Acari</tp:taxon-name-part></tp:taxon-name>: <tp:taxon-name><tp:taxon-name-part taxon-name-part-type="suborder">Prostigmata</tp:taxon-name-part></tp:taxon-name>) from southern Africa, with descriptions of five new species. African Plant Protection 10(1): 13–25.</mixed-citation></ref></ref-list></tp:taxon-treatment>
