# Supplementary material for: Mites of the family Bdellidae Dugès (Trombidiformes, Bdelloidea) from Saudi Arabia: a new species, new records, and a key to the world species of the genus Cyta von Heyden
Source: Zookeys. 2026 Jul 14;1284:357–73. doi: 10.3897/zookeys.1284.199197 (PMC13389562; doi:10.3897/zookeys.1284.199197)
Supplement: XML Treatment for Odontoscirus longirostris [file zookeys.1284.199197-treatment8.xml]

<!DOCTYPE tp:taxon-treatment
  PUBLIC "-//TaxonX//DTD Taxonomic Treatment Publishing DTD v0 20100105//EN" "tax-treatment-NSO.dtd">
<tp:taxon-treatment xmlns:tp="http://www.plazi.org/taxpub"><tp:treatment-meta><kwd-group><label>Taxon classification</label><kwd>
                <named-content content-type="kingdom">Animalia</named-content>
              </kwd><kwd>
                <named-content content-type="order">Echinosteliales</named-content>
              </kwd><kwd>
                <named-content content-type="family">Bdellidae</named-content>
              </kwd></kwd-group><mixed-citation publication-type="journal"><person-group><name><surname>Mirza</surname><given-names>Jawwad Hassan</given-names></name><name><surname>Alatawi</surname><given-names>Fahad Jaber</given-names></name></person-group><article-title>Mites of the family <tp:taxon-name><tp:taxon-name-part taxon-name-part-type="family" reg="Bdellidae">Bdellidae</tp:taxon-name-part></tp:taxon-name> Dugès (<tp:taxon-name><tp:taxon-name-part taxon-name-part-type="order" reg="Trombidiformes">Trombidiformes</tp:taxon-name-part></tp:taxon-name>, <tp:taxon-name><tp:taxon-name-part taxon-name-part-type="subclass" reg="Bdelloidea">Bdelloidea</tp:taxon-name-part></tp:taxon-name>) from Saudi Arabia: a new species, new records, and a key to the world species of the genus <italic><tp:taxon-name><tp:taxon-name-part taxon-name-part-type="genus" reg="Cyta">Cyta</tp:taxon-name-part></tp:taxon-name></italic> von Heyden</article-title><source>Zookeys</source><day>14</day><month>07</month><year>2026</year><volume>1284</volume><fpage>357</fpage><lpage>373</lpage><pub-id pub-id-type="doi">10.3897/zookeys.1284.199197</pub-id></mixed-citation></tp:treatment-meta><tp:nomenclature><tp:taxon-name><object-id xmlns:xlink="http://www.w3.org/1999/xlink" content-type="arpha" xlink:type="simple">6A92FCC7-7C1D-570B-A78A-521E815882C3</object-id>
                    		<tp:taxon-name-part taxon-name-part-type="genus" reg="Odontoscirus">Odontoscirus</tp:taxon-name-part> <tp:taxon-name-part taxon-name-part-type="species" reg="longirostris">longirostris</tp:taxon-name-part>
                    	</tp:taxon-name><tp:taxon-authority>(Hermann, 1804)</tp:taxon-authority><tp:nomenclature-citation-list><tp:nomenclature-citation><tp:taxon-name>
                  <tp:taxon-name-part taxon-name-part-type="genus" reg="Scirus"/>
                </tp:taxon-name><comment><italic>Sciruslongirostris</italic> Hermann, 1804: 62.</comment></tp:nomenclature-citation><tp:nomenclature-citation><tp:taxon-name><tp:taxon-name-part taxon-name-part-type="genus" reg="Scirus">Scirus</tp:taxon-name-part> <tp:taxon-name-part taxon-name-part-type="species" reg="longirostris">longirostris</tp:taxon-name-part></tp:taxon-name><comment> —<xref ref-type="bibr" rid="B37">Thor 1904</xref>: 75.</comment></tp:nomenclature-citation></tp:nomenclature-citation-list></tp:nomenclature><tp:treatment-sec sec-type="Material examined"><title>Material examined.</title><p>Saudi Arabia • 1 ♀; Riyadh, Diriyah Plant Nursery; <named-content xmlns:xlink="http://www.w3.org/1999/xlink" content-type="dwc:verbatimCoordinates" xlink:type="simple">24°44.790'N, 46°34.709'E</named-content>, 18 Oct. 2019, J.H. Mirza leg.; on leaf of <italic><tp:taxon-name><tp:taxon-name-part taxon-name-part-type="genus" reg="Solanum">Solanum</tp:taxon-name-part> <tp:taxon-name-part taxon-name-part-type="species" reg="melongena">melongena</tp:taxon-name-part></tp:taxon-name></italic> (<tp:taxon-name><tp:taxon-name-part taxon-name-part-type="family" reg="Solanaceae">Solanaceae</tp:taxon-name-part></tp:taxon-name>).</p></tp:treatment-sec><tp:treatment-sec sec-type="Distribution"><title>Distribution.</title><p>Widely distributed (<xref ref-type="bibr" rid="B20">Hernandes et al. 2016</xref>), Saudi Arabia (new record).</p><sec sec-type="Subfamily Spinibdellinae Grandjean, 1938" id="sec7"><title>Subfamily <tp:taxon-name><tp:taxon-name-part taxon-name-part-type="subfamily" reg="Spinibdellinae">Spinibdellinae</tp:taxon-name-part></tp:taxon-name> Grandjean, 1938</title></sec></tp:treatment-sec><ref-list><ref id="B37"><mixed-citation xmlns:xlink="http://www.w3.org/1999/xlink" xlink:type="simple">Thor S (1904) Norwegische <tp:taxon-name><tp:taxon-name-part taxon-name-part-type="family">Bdellidae</tp:taxon-name-part></tp:taxon-name> I. Zoologischer Anzeiger 28: 69–79.</mixed-citation></ref><ref id="B20"><mixed-citation xmlns:xlink="http://www.w3.org/1999/xlink" xlink:type="simple">Hernandes FA, Skvarla MJ, Fisher JR, Dowling APG, Ochoa R, Ueckermann EA, Bauchan GR (2016) Catalogue of snout mites (<tp:taxon-name><tp:taxon-name-part taxon-name-part-type="superorder">Acariformes</tp:taxon-name-part></tp:taxon-name>: <tp:taxon-name><tp:taxon-name-part taxon-name-part-type="family">Bdellidae</tp:taxon-name-part></tp:taxon-name>) of the world. Zootaxa 4152: 1–83. <ext-link xlink:href="10.11646/zootaxa.4152.1.1" ext-link-type="doi" xlink:type="simple">https://doi.org/10.11646/zootaxa.4152.1.1</ext-link></mixed-citation></ref></ref-list></tp:taxon-treatment>
