# Supplementary material for: Mites of the family Bdellidae Dugès (Trombidiformes, Bdelloidea) from Saudi Arabia: a new species, new records, and a key to the world species of the genus Cyta von Heyden
Source: Zookeys. 2026 Jul 14;1284:357–73. doi: 10.3897/zookeys.1284.199197 (PMC13389562; doi:10.3897/zookeys.1284.199197)
Supplement: XML Treatment for Spinibdella tabarii [file zookeys.1284.199197-treatment10.xml]

<!DOCTYPE tp:taxon-treatment
  PUBLIC "-//TaxonX//DTD Taxonomic Treatment Publishing DTD v0 20100105//EN" "tax-treatment-NSO.dtd">
<tp:taxon-treatment xmlns:tp="http://www.plazi.org/taxpub"><tp:treatment-meta><kwd-group><label>Taxon classification</label><kwd>
                <named-content content-type="kingdom">Animalia</named-content>
              </kwd><kwd>
                <named-content content-type="order">Trombidiformes</named-content>
              </kwd><kwd>
                <named-content content-type="family">Bdellidae</named-content>
              </kwd></kwd-group><mixed-citation publication-type="journal"><person-group><name><surname>Mirza</surname><given-names>Jawwad Hassan</given-names></name><name><surname>Alatawi</surname><given-names>Fahad Jaber</given-names></name></person-group><article-title>Mites of the family <tp:taxon-name><tp:taxon-name-part taxon-name-part-type="family" reg="Bdellidae">Bdellidae</tp:taxon-name-part></tp:taxon-name> Dugès (<tp:taxon-name><tp:taxon-name-part taxon-name-part-type="order" reg="Trombidiformes">Trombidiformes</tp:taxon-name-part></tp:taxon-name>, <tp:taxon-name><tp:taxon-name-part taxon-name-part-type="subclass" reg="Bdelloidea">Bdelloidea</tp:taxon-name-part></tp:taxon-name>) from Saudi Arabia: a new species, new records, and a key to the world species of the genus <italic><tp:taxon-name><tp:taxon-name-part taxon-name-part-type="genus" reg="Cyta">Cyta</tp:taxon-name-part></tp:taxon-name></italic> von Heyden</article-title><source>Zookeys</source><day>14</day><month>07</month><year>2026</year><volume>1284</volume><fpage>357</fpage><lpage>373</lpage><pub-id pub-id-type="doi">10.3897/zookeys.1284.199197</pub-id></mixed-citation></tp:treatment-meta><tp:nomenclature><tp:taxon-name><object-id xmlns:xlink="http://www.w3.org/1999/xlink" content-type="arpha" xlink:type="simple">D4BFAC80-2CD9-53EC-B1C0-14B3B6F4F121</object-id>
                    		<tp:taxon-name-part taxon-name-part-type="genus" reg="Spinibdella">Spinibdella</tp:taxon-name-part> <tp:taxon-name-part taxon-name-part-type="species" reg="tabarii">tabarii</tp:taxon-name-part>
                    	</tp:taxon-name><tp:taxon-authority>Paktinat-Saeej &amp; Bagheri, 2015</tp:taxon-authority><tp:nomenclature-citation-list><tp:nomenclature-citation><tp:taxon-name><tp:taxon-name-part taxon-name-part-type="genus" reg="Spinibdella">Spinibdella</tp:taxon-name-part> <tp:taxon-name-part taxon-name-part-type="species" reg="tabarii">tabarii</tp:taxon-name-part></tp:taxon-name><comment> Paktinat-Saeej &amp; Bagheri in <xref ref-type="bibr" rid="B29">Paktinat-Saeej et al. 2015</xref>: 696.</comment></tp:nomenclature-citation></tp:nomenclature-citation-list></tp:nomenclature><tp:treatment-sec sec-type="Material examined"><title>Material examined.</title><p>Saudi Arabia • 5 ♀; Jazan, Alarida; <named-content xmlns:xlink="http://www.w3.org/1999/xlink" content-type="dwc:verbatimCoordinates" xlink:type="simple">17°1.740'N, 43°8.320'E</named-content>, 22 Feb. 2025; E.M. Khan, N.A. Elgoni and H.M.S. Ali leg.; in soil under <italic><tp:taxon-name><tp:taxon-name-part taxon-name-part-type="genus" reg="Ficus">Ficus</tp:taxon-name-part></tp:taxon-name></italic> sp. (<tp:taxon-name><tp:taxon-name-part taxon-name-part-type="family" reg="Moraceae">Moraceae</tp:taxon-name-part></tp:taxon-name>).</p></tp:treatment-sec><tp:treatment-sec sec-type="Distribution"><title>Distribution.</title><p>Iran (<xref ref-type="bibr" rid="B29">Paktinat-Saeej et al. 2015</xref>), Saudi Arabia (new record).</p></tp:treatment-sec><ref-list><ref id="B29"><mixed-citation xmlns:xlink="http://www.w3.org/1999/xlink" xlink:type="simple">Paktinat-Saeej S, Bagheri M, Saboori A, Seilsepour N, Ueckermann EA (2015) A new snout mite, <italic><tp:taxon-name><tp:taxon-name-part taxon-name-part-type="genus">Spinibdella</tp:taxon-name-part> <tp:taxon-name-part taxon-name-part-type="species">tabarii</tp:taxon-name-part></tp:taxon-name></italic> sp. nov. (<tp:taxon-name><tp:taxon-name-part taxon-name-part-type="order">Trombidiformes</tp:taxon-name-part></tp:taxon-name>: <tp:taxon-name><tp:taxon-name-part taxon-name-part-type="family">Bdellidae</tp:taxon-name-part></tp:taxon-name>) from Iran, with a summary of <italic><tp:taxon-name><tp:taxon-name-part taxon-name-part-type="genus">Spinibdella</tp:taxon-name-part></tp:taxon-name></italic> distributions worldwide. Systematic and Applied Acarology 20(6): 693–706. <ext-link xlink:href="10.11158/saa.20.6.11" ext-link-type="doi" xlink:type="simple">https://doi.org/10.11158/saa.20.6.11</ext-link></mixed-citation></ref></ref-list></tp:taxon-treatment>
