# Supplementary material for: Mites of the family Bdellidae Dugès (Trombidiformes, Bdelloidea) from Saudi Arabia: a new species, new records, and a key to the world species of the genus Cyta von Heyden
Source: Zookeys. 2026 Jul 14;1284:357–73. doi: 10.3897/zookeys.1284.199197 (PMC13389562; doi:10.3897/zookeys.1284.199197)
Supplement: XML Treatment for Spinibdella tadjikistanica [file zookeys.1284.199197-treatment11.xml]

<!DOCTYPE tp:taxon-treatment
  PUBLIC "-//TaxonX//DTD Taxonomic Treatment Publishing DTD v0 20100105//EN" "tax-treatment-NSO.dtd">
<tp:taxon-treatment xmlns:tp="http://www.plazi.org/taxpub"><tp:treatment-meta><kwd-group><label>Taxon classification</label><kwd>
                <named-content content-type="kingdom">Animalia</named-content>
              </kwd><kwd>
                <named-content content-type="order">Trombidiformes</named-content>
              </kwd><kwd>
                <named-content content-type="family">Bdellidae</named-content>
              </kwd></kwd-group><mixed-citation publication-type="journal"><person-group><name><surname>Mirza</surname><given-names>Jawwad Hassan</given-names></name><name><surname>Alatawi</surname><given-names>Fahad Jaber</given-names></name></person-group><article-title>Mites of the family <tp:taxon-name><tp:taxon-name-part taxon-name-part-type="family" reg="Bdellidae">Bdellidae</tp:taxon-name-part></tp:taxon-name> Dugès (<tp:taxon-name><tp:taxon-name-part taxon-name-part-type="order" reg="Trombidiformes">Trombidiformes</tp:taxon-name-part></tp:taxon-name>, <tp:taxon-name><tp:taxon-name-part taxon-name-part-type="subclass" reg="Bdelloidea">Bdelloidea</tp:taxon-name-part></tp:taxon-name>) from Saudi Arabia: a new species, new records, and a key to the world species of the genus <italic><tp:taxon-name><tp:taxon-name-part taxon-name-part-type="genus" reg="Cyta">Cyta</tp:taxon-name-part></tp:taxon-name></italic> von Heyden</article-title><source>Zookeys</source><day>14</day><month>07</month><year>2026</year><volume>1284</volume><fpage>357</fpage><lpage>373</lpage><pub-id pub-id-type="doi">10.3897/zookeys.1284.199197</pub-id></mixed-citation></tp:treatment-meta><tp:nomenclature><tp:taxon-name><object-id xmlns:xlink="http://www.w3.org/1999/xlink" content-type="arpha" xlink:type="simple">EA98C198-90FF-5FFF-83FA-998729C1584C</object-id>
                    		<tp:taxon-name-part taxon-name-part-type="genus" reg="Spinibdella">Spinibdella</tp:taxon-name-part> <tp:taxon-name-part taxon-name-part-type="species" reg="tadjikistanica">tadjikistanica</tp:taxon-name-part>
                    	</tp:taxon-name><tp:taxon-authority>Kuznetsov, 1984</tp:taxon-authority><tp:nomenclature-citation-list><tp:nomenclature-citation><tp:taxon-name><tp:taxon-name-part taxon-name-part-type="genus" reg="Spinibdella">Spinibdella</tp:taxon-name-part> <tp:taxon-name-part taxon-name-part-type="species" reg="tadjikistanica">tadjikistanica</tp:taxon-name-part></tp:taxon-name><comment> Kuznetsov, 1984: 774.</comment></tp:nomenclature-citation></tp:nomenclature-citation-list></tp:nomenclature><tp:treatment-sec sec-type="Material examined"><title>Material examined.</title><p>Saudi Arabia • 1 ♂; Riyadh; <named-content xmlns:xlink="http://www.w3.org/1999/xlink" content-type="dwc:verbatimCoordinates" xlink:type="simple">24°48.000'N, 46°42.000'E</named-content>; 11 May 2011; M. Kamran, J.H. Mirza and H.M.S. Mushtaq leg.; on grasses (<tp:taxon-name><tp:taxon-name-part taxon-name-part-type="family" reg="Poaceae">Poaceae</tp:taxon-name-part></tp:taxon-name>) • 1 ♂; Tabuk, Tayma; <named-content xmlns:xlink="http://www.w3.org/1999/xlink" content-type="dwc:verbatimCoordinates" xlink:type="simple">27°38.008'N, 38°33.850'E</named-content>; 1 Oct. 2020; J.H. Mirza, H.M.S. Mushtaq and E.M. Khan leg.; <italic><tp:taxon-name><tp:taxon-name-part taxon-name-part-type="genus" reg="Arundo">Arundo</tp:taxon-name-part> <tp:taxon-name-part taxon-name-part-type="species" reg="donax">donax</tp:taxon-name-part></tp:taxon-name></italic> (<tp:taxon-name><tp:taxon-name-part taxon-name-part-type="family" reg="Poaceae">Poaceae</tp:taxon-name-part></tp:taxon-name>) • 1 ♂, Jouf, Watania; <named-content xmlns:xlink="http://www.w3.org/1999/xlink" content-type="dwc:verbatimCoordinates" xlink:type="simple">29°55.830'N, 38°33.932'E</named-content>; 21 Jun. 2021; J.H. Mirza leg.; on grasses (<tp:taxon-name><tp:taxon-name-part taxon-name-part-type="family" reg="Poaceae">Poaceae</tp:taxon-name-part></tp:taxon-name>) • 2 ♀; Tabuk; <named-content xmlns:xlink="http://www.w3.org/1999/xlink" content-type="dwc:verbatimCoordinates" xlink:type="simple">28°24.340'N, 36°40.654'E</named-content>; 23 Jun. 2021; J.H. Mirza leg.; on <italic><tp:taxon-name><tp:taxon-name-part taxon-name-part-type="genus" reg="Phoenix">Phoenix</tp:taxon-name-part> <tp:taxon-name-part taxon-name-part-type="species" reg="dactylifera">dactylifera</tp:taxon-name-part></tp:taxon-name></italic> (<tp:taxon-name><tp:taxon-name-part taxon-name-part-type="family" reg="Arecaceae">Arecaceae</tp:taxon-name-part></tp:taxon-name>) • 1 ♀, 1 ♂; Madina, Al Ula; <named-content xmlns:xlink="http://www.w3.org/1999/xlink" content-type="dwc:verbatimCoordinates" xlink:type="simple">26°40.53'N, 38°03.12'E</named-content>; 20 Mar. 2022; M. Kamran and N.A. Elgoni leg.; on grasses (<tp:taxon-name><tp:taxon-name-part taxon-name-part-type="family" reg="Poaceae">Poaceae</tp:taxon-name-part></tp:taxon-name>) • 1 ♀; Tabuk, Deesa; <named-content xmlns:xlink="http://www.w3.org/1999/xlink" content-type="dwc:verbatimCoordinates" xlink:type="simple">27°35.49'N, 36°25.03'E</named-content>; 23 Mar. 2022; M. Kamran and N.A. Elgoni leg; on <italic><tp:taxon-name><tp:taxon-name-part taxon-name-part-type="genus" reg="Haloxylon">Haloxylon</tp:taxon-name-part></tp:taxon-name></italic> sp. (<tp:taxon-name><tp:taxon-name-part taxon-name-part-type="family" reg="Amaranthaceae">Amaranthaceae</tp:taxon-name-part></tp:taxon-name>) • 2 ♀, 2 ♂; Tabuk, Deesa,; <named-content xmlns:xlink="http://www.w3.org/1999/xlink" content-type="dwc:verbatimCoordinates" xlink:type="simple">27°38.11'N, 36°28.52'E</named-content>; 23 Mar. 2022; M. Kamran and N.A. Elgoni leg; on grasses (<tp:taxon-name><tp:taxon-name-part taxon-name-part-type="family" reg="Poaceae">Poaceae</tp:taxon-name-part></tp:taxon-name>) • 1 ♀; Jazan, Wadi Alrough; <named-content xmlns:xlink="http://www.w3.org/1999/xlink" content-type="dwc:verbatimCoordinates" xlink:type="simple">17°1.750'N, 43°8.310'E</named-content>; 23 Feb. 2024; N.A. Elgoni leg.; on <italic><tp:taxon-name><tp:taxon-name-part taxon-name-part-type="genus" reg="Lawsonia">Lawsonia</tp:taxon-name-part></tp:taxon-name></italic> sp. (<tp:taxon-name><tp:taxon-name-part taxon-name-part-type="family" reg="Lythraceae">Lythraceae</tp:taxon-name-part></tp:taxon-name>) • 1 ♂; Madina, Smad; <named-content xmlns:xlink="http://www.w3.org/1999/xlink" content-type="dwc:verbatimCoordinates" xlink:type="simple">25°30.418'N, 39°21.389'E</named-content>; 25 Aug. 2020; F.J. Alatawi, J.H. Mirza and E.M. Khan leg.; on grasses under <italic><tp:taxon-name><tp:taxon-name-part taxon-name-part-type="genus" reg="Citrus">Citrus</tp:taxon-name-part></tp:taxon-name></italic> sp. (<tp:taxon-name><tp:taxon-name-part taxon-name-part-type="family" reg="Rutaceae">Rutaceae</tp:taxon-name-part></tp:taxon-name>) • 1 ♂; Madina; <named-content xmlns:xlink="http://www.w3.org/1999/xlink" content-type="dwc:verbatimCoordinates" xlink:type="simple">25°30.418'N, 39°21.389'E</named-content>; 25 Aug. 2020; F.J. Alatawi, J.H. Mirza and E.M. Khan; on <italic><tp:taxon-name><tp:taxon-name-part taxon-name-part-type="genus" reg="Cactus">Cactus</tp:taxon-name-part></tp:taxon-name></italic> (<tp:taxon-name><tp:taxon-name-part taxon-name-part-type="family" reg="Cactaceae">Cactaceae</tp:taxon-name-part></tp:taxon-name>) • 1 ♂; Madina; <named-content xmlns:xlink="http://www.w3.org/1999/xlink" content-type="dwc:verbatimCoordinates" xlink:type="simple">24°35.897'N, 39°23.875'E</named-content>; 25 Aug. 2020; F.J. Alatawi, J.H. Mirza and E.M. Khan leg.; on <italic><tp:taxon-name><tp:taxon-name-part taxon-name-part-type="genus" reg="Phoenix">Phoenix</tp:taxon-name-part> <tp:taxon-name-part taxon-name-part-type="species" reg="dactylifera">dactylifera</tp:taxon-name-part></tp:taxon-name></italic> (<tp:taxon-name><tp:taxon-name-part taxon-name-part-type="family" reg="Arecaceae">Arecaceae</tp:taxon-name-part></tp:taxon-name>).</p></tp:treatment-sec><tp:treatment-sec sec-type="Distribution"><title>Distribution.</title><p>Iran (<xref ref-type="bibr" rid="B32">Rostami et al. 2017</xref>), Tadjikistan (<xref ref-type="bibr" rid="B21">Kuznetsov 1984</xref>), Saudi Arabia (new records).</p></tp:treatment-sec><ref-list><ref id="B32"><mixed-citation xmlns:xlink="http://www.w3.org/1999/xlink" xlink:type="simple">Rostami A, Bagheri M, Jamshidi S, Paktinat-Saeij S (2017) New records of <tp:taxon-name><tp:taxon-name-part taxon-name-part-type="subclass">Bdelloidea</tp:taxon-name-part></tp:taxon-name> (<tp:taxon-name><tp:taxon-name-part taxon-name-part-type="subclass">Acari</tp:taxon-name-part></tp:taxon-name>: <tp:taxon-name><tp:taxon-name-part taxon-name-part-type="order">Trombidiformes</tp:taxon-name-part></tp:taxon-name>: <tp:taxon-name><tp:taxon-name-part taxon-name-part-type="suborder">Prostigmata</tp:taxon-name-part></tp:taxon-name>) from Iran with a re-description of <italic><tp:taxon-name><tp:taxon-name-part taxon-name-part-type="genus">Spinibdella</tp:taxon-name-part> <tp:taxon-name-part taxon-name-part-type="species">tadjikistanica</tp:taxon-name-part></tp:taxon-name></italic> Kuznetzov. Persian Journal of Acarology 6(4): 245–258. <ext-link xlink:href="10.22073/pja.v6i4.30958" ext-link-type="doi" xlink:type="simple">https://doi.org/10.22073/pja.v6i4.30958</ext-link></mixed-citation></ref><ref id="B21"><mixed-citation xmlns:xlink="http://www.w3.org/1999/xlink" xlink:type="simple">Kuznetsov NN (1984) Two new species of <tp:taxon-name><tp:taxon-name-part taxon-name-part-type="family">Bdellidae</tp:taxon-name-part></tp:taxon-name> (<tp:taxon-name><tp:taxon-name-part taxon-name-part-type="superorder">Acariformes</tp:taxon-name-part></tp:taxon-name>) from Crimea and Middle Asia. Zoological Zhurna 63(5): 774–776.</mixed-citation></ref></ref-list></tp:taxon-treatment>
